# Supplementary material for: High genetic and haplotype diversity in vaccine candidate Pfceltos but not Pfrh5 among malaria-infected children in Ibadan, Nigeria
Source: PeerJ. 2023 Dec 11;11:e16519. doi: 10.7717/peerj.16519 (PMC10720411; doi:10.7717/peerj.16519)
Supplement: Supplemental Information 1 [file peerj-11-16519-s001.txt]

>PFCEL01 [Organism=Plasmodium falciparum] [cell-traversal protein for ookinetes and sporozoite] partial CDS
CAGCTGTTTCTACCTTATTAAATAAAGATGTTAATACTGGTACTATTATACCATATGTTGCTGGGTCGACTTTTGGTGGTTTAACATTTTCAGCTACGAGATTTTCGAATGATGGCAATCCTACTTTGATTAATTCCTTTAACATAGATTTTGCGTGTTTTTTTACTTCTGATTTGATATCAAAGCTTGATTCTAAAAAGGTTGGTGAATTTTTTTGTAAAACACTGACAAGTTCATTTGATATGGTCTCTGCTAAATCATCACCAATCTTATTCATTGATTGTGATTCAAGAAAAGCTGAAGTAAAACTGTTATTTAATTGTTCAATAAATTGGCTTCCATTATAGAGAGATGATGAAGAATTGTGTCC
>PFCEL012 [Organism=Plasmodium falciparum] [cell-traversal protein for ookinetes and sporozoite] partial CDS
CAGCTGTTTCTACCTTATTAAATAAAGATGTTAATACTGGTACTATTATACCATATGTTGCTGGGTCGACTTTTGGTGGTTTAACATTTTGAGCTATGAGTTTTTCGAATGATGGCAATCCTACTTTGATTAATTCCTTTAACATAAGTTTTGCGTGGTTTTTTACTTCTGATTTGATATCAAAGCTTGATTCTAAAAAGGTTGGTGAATTTTTTTGTAAAACACTGACAAGTTCATTTGATATGGTCTCTGCTAAATCATCACCAATCTTATTCATTGATTGTGATTCAAGAAAAGCTGAAGTAAAACTGTTATTTAATTGTTCAATAAATTGGCTTCCATTATAGAGAGATGATGAAGAATTGTGTCC
>PFCEL013 [Organism=Plasmodium falciparum] [cell-traversal protein for ookinetes and sporozoite] partial CDS
CAGCTGTTTCTACCTTATTAAATAAAGATGTTAATACTGGTACTATTATACCATATGTTGCTGGGTCGACTTTTGGTGGTTTAACATTTTCAGCTACGACTTTTTCGACTGATGGCAATCCTACTTTGATTAATTCCTTTAACATAGATTTTGCGTGTTTTTTTACTTCTGATTTGATATCAAAGCTTGATTCTAAAAAGGTTGGTGAATTTTTTTGTAAAACACTGACAAGTTCATTTGATATGGTCTCTGCTAAATCATCACCAATCTTATTCATTGATTGTGATTCAAGAAAAGCTGAAGTAAAACTGTTATTTAATTGTTCAATAAATTGGCTTCCATTATAGAGAGATGATGAAGAATTGTGTCC
>PFCEL015 [Organism=Plasmodium falciparum] [cell-traversal protein for ookinetes and sporozoite] partial CDS
CAGCTGTTTCTACCTTATTAAATAAAGATGTTAATACTGGTACTATTATACCATATGTTGCTGGGTCGACTTTTGGTGGTTTAACATTTTCAGCTATGAGTTTTTCGAATGATGGCAATCCTACTTTGATTAATTCCTTTAACATAAGTTTTGCGTGGTTTTTTACTTCTGATTTGATATCAAAGCTTGATTCTAAAAAGGTTGGTGAATTTTTTTGTAAAACACTGACAAGTTCATTTGATATGGTCTCTGCTAAATCATCACCAATCTTATTCATTGATTGTGATTCAAGAAAAGCTGAAGTAAAACTGTTATTTAATTGTTCAATAAATTGGCTTCCATTATAGAGAGATGATGAAGAATTGTGTCC
>PFCEL016 [Organism=Plasmodium falciparum] [cell-traversal protein for ookinetes and sporozoite] partial CDS
CAGCTGTTTCTACCTTATTAAATAAAGATGTTAATACTGGTACTATTATACCATATGTTGCTGGGTCGACTTTTGGTGGTTTAACATTTTCAGCTACGAGTTTTTCGAATGATGGCAATCCTACTTTGATTAATTGCTTTAACATAAGTTTTGCGTGGTTTTTTACTTCTGATTTGATATCAAAGCTTGATTCTAAAAAGGTTGGTGAATTTTTTTGTAAAACACTGACAAGTTCATTTGATATGGTCTCTGCTAAATCATCACCAATCTTATTCATTGATTGTGATTCAAGAAAAGCTGAAGTAAAACTGTTATTTAATTGTTCAATAAATTGGCTTCCATTATAGAGAGATGATGAAGAATTGTGTCC
>PFCEL018 [Organism=Plasmodium falciparum] [cell-traversal protein for ookinetes and sporozoite] partial CDS
CAGCTGTTTCTACCTTATTAAATAAAGATGTTAATACTGGTACTATTATACCATATGTTGCTGGGTCGACTTTTGGTGGTTTAACATTTTCAGCTATGAGTTTTTCGACTGGTGGCAATCCTACTTTGATTAATTCCTTTAACATAGATTTTGCGTGTTTTTTTACTTCTGATTTGATATCAAAGCTTGATTCTAAAAAGGTTGGTGAATTTTTTTGTAAAACACTGACAAGTTCATTTGATATGGTCTCTGCTAAATCATCACCAATCTTATTCATTGATTGTGATTCAAGAAAAGCTGAAGTAAAACTGTTATTTAATTGTTCAATAAATTGGCTTCCATTATAGAGAGATGATGAAGAATTGTGTCC
>PFCEL019 [Organism=Plasmodium falciparum] [cell-traversal protein for ookinetes and sporozoite] partial CDS
CAGCTGTTTCTACCTTATTAAATAAAGATGTTAATACTGGTACTATTATACCATATGTTGCTGGGTCGACTTTTGGTGGTTTAACATTTTGAGCTACGAGTTTTTCGACTGATGGCAATCCTACTTTGATTAATTCCTTTAACATAGATTTTGCGTGTTTTTTTACTTCTGATTTGATATCAAAGCTTGATTCTAAAAAGGTTGGTGAATTTTTTTGTAAAACACTGACAAGTTCATTTGATATGGTCTCTGCTAAATCATCACCAATCTTATTCATTGATTGTGATTCAAGAAAAGCTGAAGTAAAACTGTTATTTAATTGTTCAATAAATTGGCTTCCATTATAGAGAGATGATGAAGAATTGTGTCC
>PFCEL23 [Organism=Plasmodium falciparum] [cell-traversal protein for ookinetes and sporozoite] partial CDS
CAGCTGTTTCTACCTTATTAAATAAAGATGTTAATACTGGTACTATTATACCATATGTTGCTGGGTCGACTTTTGGTGGTTTAACATTTTCAGCTACGACTTTTTCGACTGATGGCAATCCTACTTTGATTAATTCCTTTAACATAGATTTTGCGTGTTTTTTTACTTCTGATTTGATATCAAAGCTTGATTCTAAAAAGGTTGGTGAATTTTTTTGTAAAACACTGACAAGTTCATTTGATATGGTCTCTGCTAAATCATCACCAATCTTATTCATTGATTGTGATTCAAGAAAAGCTGAAGTAAAACTGTTATTTAATTGTTCAATAAATTGGCTTCCATTATAGAGAGATGATGAAGAATTGTGTCC
>PFCEL025 [Organism=Plasmodium falciparum] [cell-traversal protein for ookinetes and sporozoite] partial CDS
CAGCTGTTTCTACCTTATTAAATAAAGATGTTAATACTGGTACTATTATACCATATGTTGCTGGGTCGACTTTTGGTGGTTTAACATTTTCAGCTACGACTTGTTCGACTGATGGCAATCCTACTTTGATTAATTCCTTTAACATAGATTTTGCGTGTTTTTTTACTTCTGATTTGATATCAAAGCTTGATTCTAAAAAGGTTGGTGAATTTTTTTGTAAAACACTGACAAGTTCATTTGATATGGTCTCTGCTAAATCATCACCAATCTTATTCATTGATTGTGATTCAAGAAAAGCTGAAGTAAAACTGTTATTTAATTGTTCAATAAATTGGCTTCCATTATAGAGAGATGATGAAGAATTGTGTCC
>PFCEL028 [Organism=Plasmodium falciparum] [cell-traversal protein for ookinetes and sporozoite] partial CDS
CAGCTGTTTCTACCTTATTAAATAAAGATGTTAATACTGGTACTATTATACCATATGTTGCTGGGTCGACTTTTGGTGGTTTAACATTTTCAGCTATGACTTTTTCGACTGATGGCAATCCTACTTTGATTAATTCCTTTAACATAAATTTTGCGTGTCTTTTTACTTCTGATTTGATATCAAAGCTTGATTCTAAAAAGGTTGGTGAATTTTTTTGTAAAACACTGACAAGTTCATTTGATATGGTCTCTGCTAAATCATCACCAATCTTATTCATTGATTGTGATTCAAGAAAAGCTGAAGTAAAACTGTTATTTAATTGTTCAATAAATTGGCTTCCATTATAGAGAGATGATGAAGAATTGTGTCC
>PFCEL035 [Organism=Plasmodium falciparum] [cell-traversal protein for ookinetes and sporozoite] partial CDS
CAGCTGTTTCTACCTTATTAAATAAAGATGTTAATACTGGTACTATTATACCATATGTTGCTGGGTCGACTTTTGGTGGTTTAACATTTTCAGCTATGACTTTTTCGACTGATGGCAATCCTACTTTGATTAATTCCTTTAACATAAATTTTGCGTGTCTTTTTACTTCTGATTTGATATCAAAGCTTGATTCTAAAAAGGTTGGTGAATTTTTTTGTAAAACACTGACAAGTTCATTTGATATGGTCTCTGCTAAATCATCACCAATCTTATTCATTGATTGTGATTCAAGAAAAGCTGAAGTAAAACTGTTATTTAATTGTTCAATAAATTGGCTTCCATTATAGAGAGATGATGAAGAATTGTGTCC
>PFCEL041 [Organism=Plasmodium falciparum] [cell-traversal protein for ookinetes and sporozoite] partial CDS
CAACTGTTTCTACCTTATTAAATAAAGATGTTAATACTGGTACTATTATACCATATGTTGCTGGGTCGACTTTTGGTGGTTTAACATTTTCAGCTACGACTTTTTCGACTGATGGCAATCCTACTTTGATTAATTCCTTTAACATAATTTTTGCGTGTTTTTTTACTTCTGATTTGATATCAAAGCTTGATTCTAAAAAGGTTGGTGAATTTTTTTGTAAAACACTGACAAGTTCATTTGATATGGTCTCTGCTAAATCATCACCAATCTTATTCATTGATTGTGATTCAAGAAAAGCTGAAGTAAAACTGTTATTTAATTGTTCAATAAATTGGCTTCCATTATAGAGAGATGATGAAGAATTGTGTCC
>PFCEL044 [Organism=Plasmodium falciparum] [cell-traversal protein for ookinetes and sporozoite] partial CDS
CAGCTGTTTCTACCTTATTAAATAAAGATGTTAATACTGGTACTATTATACCATATGTTGCTGGGTCGACTTTTGGTGGTTTAACATTTTCAGCTACGAGTTTTTCGAATGATGGCAATCCTACTTTGATTAATTCCTTTAACATAAGTTTTGCGTGTCTTTTTACTTCTGATTTGATATCAAAGCTTGATTCTAAAAAGGTTGGTGAATTTTTTTGTAAAACACTGACAAGTTCATTTGATATGGTCTCTGCTAAATCATCACCAATCTTATTCATTGATTGTGATTCAAGAAAAGCTGAAGTAAAACTGTTATTTAATTGTTCAATAAATTGGCTTCCATTATAGAGAGATGATGAAGAATTGTGTCC
>PFCEL059 [Organism=Plasmodium falciparum] [cell-traversal protein for ookinetes and sporozoite] partial CDS
CAGCTGTTTCTACCTTATTAAATAAAGATGTTAATACTGGTACTATTATACCATATGTTGCTGGGTCGACTTTTGGTGGTTTAACATTTTGAGCTACGAGTTGTTCGACTGATGGCAATCCTACTTTGATTAATTCCTTTAACATAAATTTTGCGTGTCTTTTTACTTCTGATTTGATATCAAAGCTTGATTCTAAAAAGGTTGGTGAATTTTTTTGTAAAACACTGACAAGTTCATTTGATATGGTCTCTGCTAAATCATCACCAATCTTATTCATTGATTGTGATTCAAGAAAAGCTGAAGTAAAACTGTTATTTAATTGTTCAATAAATTGGCTTCCATTATAGAGAGATGATGAAGAATTGTGTCC
>PFCEL060 [Organism=Plasmodium falciparum] [cell-traversal protein for ookinetes and sporozoite] partial CDS
CAGCTGTTTCTACCTTATTAAATAAAGATGTTAATACTGGTACTATTATACCATATGTTGCTGGGTCGACTTTTGGTGGTTTAACATTTGCAGCTACGAGTTTTTCGACTGATGGCAATCCTAATTTGATTAATTCCTTTAACATAATTTTTGCGTGTTTTTTTACTTCTGATTTGATATCAAAGCTTGATTCTAAAAAGGTTGGTGAATTTTTTTGTAAAACACTGACAAGTTCATTTGATATGGTCTCTGCTAAATCATCACCAATCTTATTCATTGATTGTGATTCAAGAAAAGCTGAAGTAAAACTGTTATTTAATTGTTCAATAAATTGGCTTCCATTATAGAGAGATGATGAAGAATTGTGTCC
>PFCEL061 [Organism=Plasmodium falciparum] [cell-traversal protein for ookinetes and sporozoite] partial CDS
CAGCTGTTTCTACCTTATTAAATAAAGATGTTAATACTGGTACTATTATACCATATGTTGCTGGGTCGACTTTTGGTGGTTTAACATTTTCAGCTACGACTTTTTCGACTGATGGCAATCCTACTTTGATTAATTCCTTTAACATAGATTTTGCGTGTTTTTTTACTTCTGATTTGATATCAAAGCTTGATTCTAAAAAGGTTGGTGAATTTTTTTGTAAAACACTGACAAGTTCATTTGATATGGTCTCTGCTAAATCATCACCAATCTTATTCATTGATTGTGATTCAAGAAAAGCTGAAGTAAAACTGTTATTTAATTGTTCAATAAATTGGCTTCCATTATAGAGAGATGATGAAGAATTGTGTCC
>PFCEL062 [Organism=Plasmodium falciparum] [cell-traversal protein for ookinetes and sporozoite] partial CDS
CAGCTGTTTCTACCTTATTAAATAAAGATGTTAATACTGGTACTATTATACCATATGTTGCTGGGTCGACTTTTGGTGGTTTAACATTTTCAGCTACGACTTTTTCGACTGATGGCAATCCTACTTTGATTAATTCCTTTAACATAGATTTTGCGTGTTTTTTTACTTCTGATTTGATATCAAAGCTTGATTCTAAAAAGGTTGGTGAATTTTTTTGTAAAACACTGACAAGTTCATTTGATATGGTCTCTGCTAAATCATCACCAATCTTATTCATTGATTGTGATTCAAGAAAAGCTGAAGTAAAACTGTTATTTAATTGTTCAATAAATTGGCTTCCATTATAGAGAGATGATGAAGAATTGTGTCC
