# Supplementary material for: High genetic and haplotype diversity in vaccine candidate Pfceltos but not Pfrh5 among malaria-infected children in Ibadan, Nigeria
Source: PeerJ. 2023 Dec 11;11:e16519. doi: 10.7717/peerj.16519 (PMC10720411; doi:10.7717/peerj.16519)
Supplement: Supplemental Information 2 [file peerj-11-16519-s002.txt]

>PFRH501 [Organism=Plasmodium falciparum] [reticulocytes_binding protein homologue 5] partial CDS
TTTATCATCGATTTCTTCAGATATATCATATCTATAGGAATCATCATTCTTATTATTTATATCATAAGGATGCTCTAATTTTTTTATAGTTGCAATTAAATCATTCTTTATATCATTACATTTACTTTTCACTTTGTCATATGTTTCATTTATTTTCTTAATAAAAGCATCTACAGCTATATACTTTCCATATGTAGAGGACTTATGATATATAGAATTATAAGATAAATGTTTATAATAATCTAAAAAAGTATAATGAGGTATTATAACAAAATCCAAATGTCCTTCTTTTTCTTGTAAAATATCAATAGAATTTGCAATGTTATAATTTGATAACTCTTTAAAATGATATTGTAAAAAATTAACATTTTTATAATCCACATTTTTATAGTCTTCATTATTTTTCACATCATTTTTTTCATTTAATAACATGCCATCATTTATTTGATTAAATACAGAATATTTTTTTATAAAAGAATTATGAGAAGGAATAAACAAATATTTTAAACCATCATTTACATTTGTATTCAAATATGATTTTATATATGTTGAATGATCTTTAGCATTATTTGTTTTTATATTCTCTTTATCATTATCAATTTCTTTTTTTATATCCTTTCCATTTTTTATATCATCTTTTTCTTCTTCAGTGCTCTTTATTGGTAGTAACGTCAGATT
>PFRH5012 [Organism=Plasmodium falciparum] [reticulocytes_binding protein homologue 5] partial CDS
TTTATCATCGATTTCTTCAGATATATCATATCTATAGGAATCATCATTCTTATTATTTATATCATAAGGATGCTCTAATTTTTTTATAGTTGCAATTAAATCATTCTTTATATCATTACATTTACTTTTCACTTTGTCATATGTTTCATTTATTTTCTTAATAAAAGCATCTACAGCTATATACTTTCCATATGTAGAGGACTTATGATATATAGAATTATAAGATAAATGTTTATAATAATCTAAAAAAGTATAATGAGGTATTATAACAAAATCCAAATGTCCTTCTTTTTCTTGTAAAATATCAATAGAATTTGCAATGTTATAATTTGATAACTCTTTAAAATCATGTTGTAAAAAATTAACATTTTTATAATCCACATTTTTATAGTCTTCATTATTTTTCACATCATTTTTTTCATTTAATAACATGCCATCATTTATTTGATTAAATACAGAATATTTTTTTATAAAAGAATTATGAGAAGGAATAAACAAATATTTTAAACCATCATTTACATTTGTATTCAAATATGATTTTATATATGTTGAATGATCTTTAGCATTATTTGTTTTTATATTCTCTTTATCATTATCAATTTCTTTTTTTATATCCTTTCCATTTTTTATATCATCTTTTTCTTCTTCAGTGCTCTTTATTGGTAGTAACGTCAGATT
>PFRH5013 [Organism=Plasmodium falciparum] [reticulocytes_binding protein homologue 5] partial CDS
TTTATCATCGATTTCTTCAGATATATCATATCTATAGGAATCATCATTCTTATTATTTATATCATAAGGATGCTCTAATTTTTTTATAGTTGCAATTAAATCATTCTTTATATCATTACATTTACTTTTCACTTTGTCATATGTTTCATTTATTTTCTTAATAAAAGCATCTACAGCTATATACTTTCCATATGTAGAGGACTTATGATATATAGAATTATAAGATAAATGTTTATAATAATCTAAAAAAGTATAATGAGGTATTATAACAAAATCCAAATGTCCTTCTTTTTCTTGTAAAATATCAATAGAATTTGCAATGTTATAATTTGATAACTCTTTAAAATCATGTTGTAAAAAATTAACATTTTTATAATCCACATTTTTATAGTCTTCATTATTTTTCACATCATTTTTTTCATTTAATAACATGCCATCATTTATTTGATTAAATACAGAATATTTTTTTATAAAAGAATTATGAGAAGGAATAAACAAATATTTTAAACCATCATTTACATTTGTATTCAAATATGATTTTATATATGTTGAATGATCTTTAGCATTATTTGTTTTTATATTCTCTTTATCATTATCAATTTCTTTTTTTATATCCTTTCCATTTTTTATATCATCTTTTTCTTCTTCAGTGCTCTTTATTGGTAGTAACGTCAGATT
>PFRH5015 [Organism=Plasmodium falciparum] [reticulocytes_binding protein homologue 5] partial CDS
TTTATCATCGATTTCTTCAGATATATCATATCTATAGGAATCATCATTCTTATTATTTATATCATAAGGATGCTCTAATTTTTTTATAGTTGCAATTAAATCATTCTTTATATCATTACATTTACTTTTCACTTTGTCATATGTTTCATTTATTTTCTTAATAAAAGCATCTACAGCTATATACTTTCCATATGTAGAGGACTTATGATATATAGAATTATAAGATAAATGTTTATAATAATCTAAAAAAGTATAATGAGGTATTATAACAAAATCCAAATGTCCTTCTTTTTCTTGTAAAATATCAATAGAATTTGCAATGTTATAATTTGATAACTCTTTAAAATGATATTGTAAAAAATTAACATTTTTATAATCCACATTTTTATAGTCTTCATTATTTTTCACATCATTTTTTTCATTTAATAACATGCCATCATTTATTTGATTAAATACAGAATATTTTTTTATAAAAGAATTATGAGAAGGAATAAACAAATATTTTAAACCATCATTTACATTTGTATTCAAATATGATTTTATATATGTTGAATGATCTTTAGCATTATTTGTTTTTATATTCTCTTTATCATTATCAATTTCTTTTTTTATATCCTTTCCATTTTTTATATCATCTTTTTCTTCTTCAGTGCTCTTTATTGGTAGTAACGTCAGATT
>PFRH5016 [Organism=Plasmodium falciparum] [reticulocytes_binding protein homologue 5] partial CDS
TTTATCATCGATTTCTTCAGATATATCATATCTATAGGAATCATCATTCTTATTATTTATATCATAAGGATGCTCTAATTTTTTTATAGTTGCAATTAAATCATTCTTTATATCATTACATTTACTTTTCACTTTGTCATATGTTTCATTTATTTTCTTAATAAAAGCATCTACAGCTATATACTTTCCATATGTAGAGGACTTATGATATATAGAATTATAAGATAAATGTTTATAATAATCTAAAAAAGTATAATGAGGTATTATAACAAAATCCAAATGTCCTTCTTTTTCTTGTAAAATATCAATAGAATTTGCAATGTTATAATTTGATAACTCTTTAAAATGATATTGTAAAAAATTAACATTTTTATAATCCACATTTTTATAGTCTTCATTATTTTTCACATCATTTTTTTCATTTAATAACATGCCATCATTTATTTGATTAAATACAGAATATTTTTTTATAAAAGAATTATGAGAAGGAATAAACAAATATTTTAAACCATCATTTACATTTGTATTCAAATATGATTTTATATATGTTGAATGATCTTTAGCATTATTTGTTTTTATATTCTCTTTATCATTATCAATTTCTTTTTTTATATCCTTTCCATTTTTTATATCATCTTTTTCTTCTTCAGTGCTCTTTATTGGTAGTAACGTCAGATT
>PFRH5018 [Organism=Plasmodium falciparum] [reticulocytes_binding protein homologue 5] partial CDS
TTTATCATCGATTTCTTCAGATATATCATATCTATAGGAATCATCATTCTTATTATTTATATCATAAGGATGCTCTAATTTTTTTATAGTTGCAATTAAATCATTCTTTATATCATTACATTTACTTTTCACTTTGTCATATGTTTCATTTATTTTCTTAATAAAAGCATCTACAGCTATATACTTTCCATATGTAGAGGACTTATGATATATAGAATTATAAGATAAATGTTTATAATAATCTAAAAAAGTATAATGAGGTATTATAACAAAATCCAAATGTCCTTCTTTTTCTTGTAAAATATCAATAGAATTTGCAATGTTATAATTTGATAACTCTTTAAAATGATATTGTAAAAAATTAACATTTTTATAATCCACATTTTTATAGTCTTCATTATTTTTCACATCATTTTTTTCATTTAATAACATGCCATCATTTATTTGATTAAATACAGAATATTTTTTTATAAAAGAATTATGAGAAGGAATAAACAAATATTTTAAACCATCATTTACATTTGTATTCAAATATGATTTTATATATGTTGAATGATCTTTAGCATTATTTGTTTTTATATTCTCTTTATCATTATCAATTTCTTTTTTTATATCCTTTCCATTTTTTATATCATCTTTTTCTTCTTCAGTGCTCTTTATTGGTAGTAACGTCAGATT
>PFRH5019 [Organism=Plasmodium falciparum] [reticulocytes_binding protein homologue 5] partial CDS
TTTATCATCGATTTCTTCAGATATATCATATCTATAGGAATCATCATTCTTATTATTTATATCATAAGGATGCTCTAATTTTTTTATAGTTGCAATTAAATCATTCTTTATATCATTACATTTACTTTTCACTTTGTCATATGTTTCATTTATTTTCTTAATAAAAGCATCTACAGCTATATACTTTCCATATGTAGAGGACTTATGATATATAGAATTATAAGATAAATGTTTATAATAATCTAAAAAAGTATAATGAGGTATTATAACAAAATCCAAATGTCCTTCTTTTTCTTGTAAAATATCAATAGAATTTGCAATGTTATAATTTGATAACTCTTTAAAATGATATTGTAAAAAATTAACATTTTTATAATCCACATTTTTATAGTCTTCATTATTTTTCACATCATTTTTTTCATTTAATAACATGCCATCATTTATTTGATTAAATACAGAATATTTTTTTATAAAAGAATTATGAGAAGGAATAAACAAATATTTTAAACCATCATTTACATTTGTATTCAAATATGATTTTATATATGTTGAATGATCTTTAGCATTATTTGTTTTTATATTCTCTTTATCATTATCAATTTCTTTTTTTATATCCTTTCCATTTTTTATATCATCTTTTTCTTCTTCAGTGCTCTTTATTGGTAGTAACGTCAGATT
>PFRH5023 [Organism=Plasmodium falciparum] [reticulocytes_binding protein homologue 5] partial CDS
TTTATCATCGATTTCTTCAGATATATCATATCTATAGGAATCATCATTCTTATTATTTATATCATAAGGATGCTCTAATTTTTTTATAGTTGCAATTAAATCATTCTTTATATCATTACATTTACTTTTCACTTTGTCATATGTTTCATTTATTTTCTTAATAAAAGCATCTACAGCTATATACTTTCCATATGTAGAGGACTTATGATATATAGAATTATAAGATAAATGTTTATAATAATCTAAAAAAGTATAATGAGGTATTATAACAAAATCCAAATGTCCTTCTTTTTCTTGTAAAATATCAATAGAATTTGCAATGTTATAATTTGATAACTCTTTAAAATGATATTGTAAAAAATTAACATTTTTATAATCCACATTTTTATAGTCTTCATTATTTTTCACATCATTTTTTTCATTTAATAACATGCCATCATTTATTTGATTAAATACAGAATATTTTTTTATAAAAGAATTATGAGAAGGAATAAACAAATATTTTAAACCATCATTTACATTTGTATTCAAATATGATTTTATATATGTTGAATGATCTTTAGCATTATTTGTTTTTATATTCTCTTTATCATTATCAATTTCTTTTTTTATATCCTTTCCATTTTTTATATCATCTTTTTCTTCTTCAGTGCTCTTTATTGGTAGTAACGTCAGATT
>PFRH5025 [Organism=Plasmodium falciparum] [reticulocytes_binding protein homologue 5] partial CDS
TTTATCATCGATTTCTTCAGATATATCATATCTATAGGAATCATCATTCTTATTATTTATATCATAAGGATGCTCTAATTTTTTTATAGTTGCAATTAAATCATTCTTTATATCATTACATTTACTTTTCACTTTGTCATATGTTTCATTTATTTTCTTAATAAAAGCATCTACAGCTATATACTTTCCATATGTAGAGGACTTATGATATATAGAATTATAAGATAAATGTTTATAATAATCTAAAAAAGTATAATGAGGTATTATAACAAAATCCAAATGTCCTTCTTTTTCTTGTAAAATATCAATAGAATTTGCAATGTTATAATTTGATAACTCTTTAAAATGATATTGTAAAAAATTAACATTTTTATAATCCACATTTTTATAGTCTTCATTATTTTTCACATCATTTTTTTCATTTAATAACATGCCATCATTTATTTGATTAAATACAGAATATTTTTTTATAAAAGAATTATGAGAAGGAATAAACAAATATTTTAAACCATCATTTACATTTGTATTCAAATATGATTTTATATATGTTGAATGATCTTTAGCATTATTTGTTTTTATATTCTCTTTATCATTATCAATTTCTTTTTTTATATCCTTTCCATTTTTTATATCATCTTTTTCTTCTTCAGTGCTCTTTATTGGTAGTAACGTCAGATT
>PFRH5028 [Organism=Plasmodium falciparum] [reticulocytes_binding protein homologue 5] partial CDS
TTTATCATCGATTTCTTCAGATATATCATATCTATAGGAATCATCATTCTTATTATTTATATCATAAGGATGCTCTAATTTTTTTATAGTTGCAATTAAATCATTCTTTATATCATTACATTTACTTTTCACTTTGTCATATGTTTCATTTATTTTCTTAATAAAAGCATCTACAGCTATATACTTTCCATATGTAGAGGACTTATGATATATAGAATTATAAGATAAATGTTTATAATAATCTAAAAAAGTATAATGAGGTATTATAACAAAATCCAAATGTCCTTCTTTTTCTTGTAAAATATCAATAGAATTTGCAATGTTATAATTTGATAACTCTTTAAAATGATATTGTAAAAAATTAACATTTTTATAATCCACATTTTTATAGTCTTCATTATTTTTCACATCATTTTTTTCATTTAATAACATGCCATCATTTATTTGATTAAATACAGAATATTTTTTTATAAAAGAATTATGAGAAGGAATAAACAAATATTTTAAACCATCATTTACATTTGTATTCAAATATGATTTTATATATGTTGAATGATCTTTAGCATTATTTGTTTTTATATTCTCTTTATCATTATCAATTTCTTTTTTTATATCCTTTCCATTTTTTATATCATCTTTTTCTTCTTCAGTGCTCTTTATTGGTAGTAACGTCAGATT
>PFRH5035 [Organism=Plasmodium falciparum] [reticulocytes_binding protein homologue 5] partial CDS
TTTATCATCGATTTCTTCAGATATATCATATCTATAGGAATCATCATTCTTATTATTTATATCATAAGGATGCTCTAATTTTTTTATAGTTGCAATTAAATCATTCTTTATATCATTACATTTACTTTTCACTTTGTCATATGTTTCATTTATTTTCTTAATAAAAGCATCTACAGCTATATACTTTCCATATGTAGAGGACTTATGATATATAGAATTATAAGATAAATGTTTATAATAATCTAAAAAAGTATAATGAGGTATTATAACAAAATCCAAATGTCCTTCTTTTTCTTGTAAAATATCAATAGAATTTGCAATGTTATAATTTGATAACTCTTTAAAATGATATTGTAAAAAATTAACATTTTTATAATCCACATTTTTATAGTCTTCATTATTTTTCACATCATTTTTTTCATTTAATAACATGCCATCATTTATTTGATTAAATACAGAATATTTTTTTATAAAAGAATTATGAGAAGGAATAAACAAATATTTTAAACCATCATTTACATTTGTATTCAAATATGATTTTATATATGTTGAATGATCTTTAGCATTATTTGTTTTTATATTCTCTTTATCATTATCAATTTCTTTTTTTATATCCTTTCCATTTTTTATATCATCTTTTTCTTCTTCAGTGCTCTTTATTGGTAGTAACGTCAGATT
>PFRH5040 [Organism=Plasmodium falciparum] [reticulocytes_binding protein homologue 5] partial CDS
TTTATCATCGATTTCTTCAGATATATCATATCTATAGGAATCATCATTCTTATTATTTATATCATAAGGATGCTCTAATTTTTTTATAGTTGCAATTAAATCATTCTTTATATCATTACATTTACTTTTCACTTTGTCATATGTTTCATTTATTTTCTTAATAAAAGCATCTACAGCTATACACTTTCCATATGTAGAGGACTTATGATATATAGAATTATAAGATAAATGTTTATAATAATCTAAAAAAGTATAATGAGGTATTATAACAAAATCCAAATGTCCTTCTTTTTCTTGTAAAATATCAATAGAATTTGCAATGTTATAATTTGATAACTCTTTAAAATGATATTGTAAAAAATTAACATTTTTATAATCCACATTTTTATAGTCTTCATTATTTTTCACATCATTTTTTTCATTTAATAACATGCCATCATTTATTTGATTAAATACAGAATATTTTTTTATAAAAGAATTATGAGAAGGAATAAACAAATATTTTAAACCATCATTTACATTTGTATTCAAATATGATTTTATATATGTTGAATGATCTTTAGCATTATTTGTTTTTATATTCTCTTTATCATTATCAATTTCTTTTTTTATATCCTTTCCATTTTTTATATCATCTTTTTCTTCTTCAGTGCTCTTTATTGGTAGTAACGTCAGATT
>PFRH5041 [Organism=Plasmodium falciparum] [reticulocytes_binding protein homologue 5] partial CDS
TTTATCATCGATTTCTTCAGATATATCATATCTATAGGAATCATCATTCTTATTATTTATATCATAAGGATGCTCTAATTTTTTTATAGTTGCAATTAAATCATTCTTTATATCATTACATTTACTTTTCACTTTGTCATATGTTTCATTTATTTTCTTAATAAAAGCATCTACAGCTATATACTTTCCATATGTAGAGGACTTATGATATATAGAATTATAAGATAAATGTTTATAATAATCTAAAAAAGTATAATGAGGTATTATAACAAAATCCAAATGTCCTTCTTTTTCTTGTAAAATATCAATAGAATTTGCAATGTTATAATTTGATAACTCTTTAAAATGATATTGTAAAAAATTAACATTTTTATAATCCACATTTTTATAGTCTTCATTATTTTTCACATCATTTTTTTCATTTAATAACATGCCATCATTTATTTGATTAAATACAGAATATTTTTTTATAAAAGAATTATGAGAAGGAATAAACAAATATTTTAAACCATCATTTACATTTGTATTCAAATATGATTTTATATATGTTGAATGATCTTTAGCATTATTTGTTTTTATATTCTCTTTATCATTATCAATTTCTTTTTTTATATCCTTTCCATTTTTTATATCATCTTTTTCTTCTTCAGTGCTCTTTATTGGTAGTAACGTCAGATT
>PFRH5044 [Organism=Plasmodium falciparum] [reticulocytes_binding protein homologue 5] partial CDS
TTTATCATCGATTTCTTCAGATATATCATATCTATAGGAATCATCATTCTTATTATTTATATCATAAGGATGCTCTAATTTTTTTATAGTTGCAATTAAATCATTCTTTATATCATTACATTTACTTTTCACTTTGTCATATGTTTCATTTATTTTCTTAATAAAAGCATCTACAGCTATATACTTTCCATATGTAGAGGACTTATGATATATAGAATTATAAGATAAATGTTTATAATAATCTAAAAAAGTATAATGAGGTATTATAACAAAATCCAAATGTCCTTCTTTTTCTTGTAAAATATCAATAGAATTTGCAATGTTATAATTTGATAACTCTTTAAAATGATATTGTAAAAAATTAACATTTTTATAATCCACATTTTTATAGTCTTCATTATTTTTCACATCATTTTTTTCATTTAATAACATGCCATCATTTATTTGATTAAATACAGAATATTTTTTTATAAAAGAATTATGAGAAGGAATAAACAAATATTTTAAACCATCATTTACATTTGTATTCAAATATGATTTTATATATGTTGAATGATCTTTAGCATTATTTGTTTTTATATTCTCTTTATCATTATCAATTTCTTTTTTTATATCCTTTCCATTTTTTATATCATCTTTTTCTTCTTCAGTGCTCTTTATTGGTAGTAACGTCAGATT
>PFRH5046 [Organism=Plasmodium falciparum] [reticulocytes_binding protein homologue 5] partial CDS
TTTATCATCGATTTCTTCAGATATATCATATCTATAGGAATCATCATTCTTATTATTTATATCATAAGGATGCTCTAATTTTTTTATAGTTGCAATTAAATCATTCTTTATATCATTACATTTACTTTTCACTTTGTCATATGTTTCATTTATTTTCTTAATAAAAGCATCTACAGCTATATACTTTCCATATGTAGAGGACTTATGATATATAGAATTATAAGATAAATGTTTATAATAATCTAAAAAAGTATAATGAGGTATTATAACAAAATCCAAATGTCCTTCTTTTTCTTGTAAAATATCAATAGAATTTGCAATGTTATAATTTGATAACTCTTTAAAATGATATTGTAAAAAATTAACATTTTTATAATCCACATTTTTATAGTCTTCATTATTTTTCACATCATTTTTTTCATTTAATAACATGCCATCATTTATTTGATTAAATACAGAATATTTTTTTATAAAAGAATTATGAGAAGGAATAAACAAATATTTTAAACCATCATTTACATTTGTATTCAAATATGATTTTATATATGTTGAATGATCTTTAGCATTATTTGTTTTTATATTCTCTTTATCATTATCAATTTCTTTTTTTATATCCTTTCCATTTTTTATATCATCTTTTTCTTCTTCAGTGCTCTTTATTGGTAGTAACGTCAGATT
>PFRH5059 [Organism=Plasmodium falciparum] [reticulocytes_binding protein homologue 5] partial CDS
TTTATCATCGATTTCTTCAGATATATCATATCTATAGGAATCATCATTCTTATTATTTATATCATAAGGATGCTCTAATTTTTTTATAGTTGCAATTAAATCATTCTTTATATCATTACATTTACTTTTCACTTTGTCATATGTTTCATTTATTTTCTTAATAAAAGCATCTACAGCTATACACTTTCCATATGTAGAGGACTTATGATATATAGAATTATAAGATAAATGTTTATAATAATCTAAAAAAGTATAATGAGGTATTATAACAAAATCCAAATGTCCTTCTTTTTCTTGTAAAATATCAATAGAATTTGCAATGTTATAATTTGATAACTCTTTAAAATGATATTGTAAAAAATTAACATTTTTATAATCCACATTTTTATAGTCTTCATTATTTTTCACATCATTTTTTTCATTTAATAACATGCCATCATTTATTTGATTAAATACAGAATATTTTTTTATAAAAGAATTATGAGAAGGAATAAACAAATATTTTAAACCATCATTTACATTTGTATTCAAATATGATTTTATATATGTTGAATGATCTTTAGCATTATTTGTTTTTATATTCTCTTTATCATTATCAATTTCTTTTTTTATATCCTTTCCATTTTTTATATCATCTTTTTCTTCTTCAGTGCTCTTTATTGGTAGTAACGTCAGATT
>PFRH5060 [Organism=Plasmodium falciparum] [reticulocytes_binding protein homologue 5] partial CDS
TTTATCATCGATTTCTTCAGATATATCATATCTATAGGAATCATCATTCTTATTATTTATATCATAAGGATGCTCTAATTTTTTTATAGTTGCAATTAAATCATTCTTTATATCATTACATTTACTTTTCACTTTGTCATATGTTTCATTTATTTTCTTAATAAAAGCATCTACAGCTATACACTTTCCATATGTAGAGGACTTATGATATATAGAATTATAAGATAAATGTTTATAATAATCTAAAAAAGTATAATGAGGTATTATAACAAAATCCAAATGTCCTTCTTTTTCTTGTAAAATATCAATAGAATTTGCAATGTTATAATTTGATAACTCTTTAAAATGATATTGTAAAAAATTAACATTTTTATAATCCACATTTTTATAGTCTTCATTATTTTTCACATCATTTTTTTCATTTAATAACATGCCATCATTTATTTGATTAAATACAGAATATTTTTTTATAAAAGAATTATGAGAAGGAATAAACAAATATTTTAAACCATCATTTACATTTGTATTCAAATATGATTTTATATATGTTGAATGATCTTTAGCATTATTTGTTTTTATATTCTCTTTATCATTATCAATTTCTTTTTTTATATCCTTTCCATTTTTTATATCATCTTTTTCTTCTTCAGTGCTCTTTATTGGTAGTAACGTCAGATT
>PFRH5061 [Organism=Plasmodium falciparum] [reticulocytes_binding protein homologue 5] partial CDS
TTTATCATCGATTTCTTCAGATATATCATATCTATAGGAATCATCATTCTTATTATTTATATCATAAGGATGCTCTAATTTTTTTATAGTTGCAATTAAATCATTCTTTATATCATTACATTTACTTTTCACTTTGTCATATGTTTCATTTATTTTCTTAATAAAAGCATCTACAGCTATATACTTTCCATATGTAGAGGACTTATGATATATAGAATTATAAGATAAATGTTTATAATAATCTAAAAAAGTATAATGAGGTATTATAACAAAATCCAAATGTCCTTCTTTTTCTTGTAAAATATCAATAGAATTTGCAATGTTATAATTTGATAACTCTTTAAAATGATATTGTAAAAAATTAACATTTTTATAATCCACATTTTTATAGTCTTCATTATTTTTCACATCATTTTTTTCATTTAATAACATGCCATCATTTATTTGATTAAATACAGAATATTTTTTTATAAAAGAATTATGAGAAGGAATAAACAAATATTTTAAACCATCATTTACATTTGTATTCAAATATGATTTTATATATGTTGAATGATCTTTAGCATTATTTGTTTTTATATTCTCTTTATCATTATCAATTTCTTTTTTTATATCCTTTCCATTTTTTATATCATCTTTTTCTTCTTCAGTGCTCTTTATTGGTAGTAACGTCAGATT
>PFRH5062 [Organism=Plasmodium falciparum] [reticulocytes_binding protein homologue 5] partial CDS
TTTATCATCGATTTCTTCAGATATATCATATCTATAGGAATCATCATTCTTATTATTTATATCATAAGGATGCTCTAATTTTTTTATAGTTGCAATTAAATCATTCTTTATATCATTACATTTACTTTTCACTTTGTCATATGTTTCATTTATTTTCTTAATAAAAGCATCTACAGCTATATACTTTCCATATGTAGAGGACTTATGATATATAGAATTATAAGATAAATGTTTATAATAATCTAAAAAAGTATAATGAGGTATTATAACAAAATCCAAATGTCCTTCTTTTTCTTGTAAAATATCAATAGAATTTGCAATGTTATAATTTGATAACTCTTTAAAATGATATTGTAAAAAATTAACATTTTTATAATCCACATTTTTATAGTCTTCATTATTTTTCACATCATTTTTTTCATTTAATAACATGCCATCATTTATTTGATTAAATACAGAATATTTTTTTATAAAAGAATTATGAGAAGGAATAAACAAATATTTTAAACCATCATTTACATTTGTATTCAAATATGATTTTATATATGTTGAATGATCTTTAGCATTATTTGTTTTTATATTCTCTTTATCATTATCAATTTCTTTTTTTATATCCTTTCCATTTTTTATATCATCTTTTTCTTCTTCAGTGCTCTTTATTGGTAGTAACGTCAGATT
>PFRH5064 [Organism=Plasmodium falciparum] [reticulocytes_binding protein homologue 5] partial CDS
TTTATCATCGATTTCTTCAGATATATCATATCTATAGGAATCATCATTCTTATTATTTATATCATAAGGATGCTCTAATTTTTTTATAGTTGCAATTAAATCATTCTTTATATCATTACATTTACTTTTCACTTTGTCATATGTTTCATTTATTTTCTTAATAAAAGCATCTACAGCTATATACTTTCCATATGTAGAGGACTTATGATATATAGAATTATAAGATAAATGTTTATAATAATCTAAAAAAGTATAATGAGGTATTATAACAAAATCCAAATGTCCTTCTTTTTCTTGTAAAATATCAATAGAATTTGCAATGTTATAATTTGATAACTCTTTAAAATGATATTGTAAAAAATTAACATTTTTATAATCCACATTTTTATAGTCTTCATTATTTTTCACATCATTTTTTTCATTTAATAACATGCCATCATTTATTTGATTAAATACAGAATATTTTTTTATAAAAGAATTATGAGAAGGAATAAACAAATATTTTAAACCATCATTTACATTTGTATTCAAATATGATTTTATATATGTTGAATGATCTTTAGCATTATTTGTTTTTATATTCTCTTTATCATTATCAATTTCTTTTTTTATATCCTTTCCATTTTTTATATCATCTTTTTCTTCTTCAGTGCTCTTTATTGGTAGTAACGTCAGATT
